# Supplementary material for: Rapid (≤25 °C) cycloisomerization of anhydride-tethered triynes to benzynes – origin of a remarkable anhydride linker-induced rate enhancement
Source: Chem Sci. 2025 Jan 7;16(6):2898–906. doi: 10.1039/d4sc07232d (PMC11734507; doi:10.1039/d4sc07232d)
Supplement: SC-016-D4SC07232D-s002 [file SC-016-D4SC07232D-s002.zip]

Archive with 1 entries (1 files):
- master mnova anhydrides nmrs.mnova
